# Supplementary material for: Flotation Immunoassay: Masking the Signal from Free Reporters in Sandwich Immunoassays
Source: Sci Rep. 2016 Apr 14;6:24297. doi: 10.1038/srep24297 (PMC4830940; doi:10.1038/srep24297)
Supplement: Supplementary Dataset [file srep24297-s2.zip]

Archive with 3 entries (3 files):
- FI accessory-iphone (1).dwg
- base.dwg
- mask.dwg
